# Supplementary material for: Development of a Highly Sensitive ELISA for Detecting Antibodies Against a Novel Variant Avian Reovirus Based on Dual σC and σB Antigens
Source: Animals (Basel). 2026 Apr 21;16(8):1273. doi: 10.3390/ani16081273 (PMC13113393; doi:10.3390/ani16081273)
Supplement: Supplementary file 1 [file animals-16-01273-s001.zip]

Archive with 1 entries (1 files):
- animals-4210905-supplementary.pdf
